# Supplementary material for: Hyaluronidase Enhances Targeting of Hydrogel-Encapsulated Anti-CTLA-4 to Tumor Draining Lymph Nodes and Improves Anti-Tumor Efficacy
Source: Gels. 2022 May 3;8(5):284. doi: 10.3390/gels8050284 (PMC9141760; doi:10.3390/gels8050284)
Supplement: Supplementary file 1 [file gels-08-00284-s001.zip]

Archive with 1 entries (1 files):
- gels-1658919-supplementary.pdf
